# Supplementary material for: Subcellular second messenger networks drive distinct repellent-induced axon behaviors
Source: Nat Commun. 2023 Jun 27;14:3809. doi: 10.1038/s41467-023-39516-z (PMC10300027; doi:10.1038/s41467-023-39516-z)
Supplement: Supplementary file 6 — Source Data [file 41467_2023_39516_MOESM6_ESM.xlsx]

## Sheet: Fig1b
Number of replicates				ephrin-A5	PBS	Lyn-SponGee ephrin-A5	SponGee-Kras ephrin-A5	SponGee ephrin-A5
PBS, n=33 axons from 15 coverslips and 4 independent experiments. ephrin-A5, n=21 axons from 14 coverslips and 8 independent experiments. SponGee, n=11 axons from 8 coverslips and 5 independent experiments. Lyn-SponGee, n=15 axons from 10 coverslips and 5 independent experiments. SponGee-Kras, n=18 axons from 7 coverslips and 4 independent experiments.				0.00787317	0.009	0.015	0.016	0.014
				0.01	-0.01	0.009	0.039	0.012
				0.028	0.009	0.008	0.027	0.009
				0.037	-0.01	0.019	0.009	0.002
				0.006	0.007	0.012	0.007	0
				0.006	0.016	0.012	0.004	0.024
P value & statistical power (1-β)				0.023	0.011	0.018	0.007	0.011
comparison	P value	1-β		0.004	0.018	0.005	0.021	0.011
PBS vs ephrin-A5	0.0076	0.9		0.019	0.017	0.01	0.017	0.007
ephrin-A5 vs SponGee/ephrin-A5	0.022	0.78		0.019	0.01	-0.004	0.015	0.007
ephrin-A5 vs Lyn-SponGee/ephrin-A5	0.039	0.8		0.0208058	0.011	0.018	0.029	-0.016
ephrin-A5 vs SponGee-Kras/ephrin-A5	0.9	0.07		0.0157881	0.006	0.006	0.021
				0.0184525	0.008	0.013	0.009
				0.0317609	0.005	0.00183339	0.053
				0.00871957	0.005	-0.00936131	-0.033
				0.0110963	0.003		0.017
				0.00403018	0		0.029
				0.0220837	0.018		0.049
				0.0131209	0.005
				0.0399406	0.017
				0.0243286	0.017
					0.006
					0.012
					0.017
					0.008
					0.011
					-0.006
					0.027
					0.013
					0.022
					0.011
					0.005
					0.002

## Sheet: Fig1d
Number of replicates				Twitch2b before ephrin-A5	Twitch2b after ephrin-A5	Lyn-Twitch2b before ephrin-A5	Lyn-Twitch2b after ephrin-A5	Twitch2b-Kras before ephrin-A5	Twitch2b-Kras after ephrin-A5	Twitch2b before PBS	Twitch2b after PBS	Lyn-Twitch2b before PBS	Lyn-Twitch2b after PBS	Twitch2b-Kras before PBS	Twitch2b-Kras after PBS
Twitch2b PBS, n=20 axons from 9 coverslips and 3 independent experiments. Twitch2b ephrin-A5, n=30 axons from 13 coverslips and 7 independent experiments. Lyn-Twitch2b PBS, n=24 axons from 6 coverslips and 3 independent experiments. Lyn-Twitch2b ephrin-A5, n=24 axons from 7 coverslips and 5 independent experiments. Twitch2b-Kras PBS, n=25 axons from 8 coverslips and 3 independent experiments. Twi…				0	0.2	0	0	0	0	0	0	0.1	0	0	0
				0.2	0.4	0	0.1	0	0	0.7	0.2	0	0	0.1	0
				0.3	0.5	0	0	0.1	0.2	0	0	0	0.1	0	0
				0	0.9	0	0	0	0	0	0.1	0.1	0	0	0.2
				0	0	0	0.1	0	0	0.3	0	0	0.2	0	0
				0.1	0.1	0.1	0.4	0	0.1	0	0	0	0.1	0	0
				0.1	0.1	0	0	0	0	0.6	0	0	0	0	0
				0	0	0	0	0	0	0	0	0	0	0	0
P value & statistical power (1-β)				0.5	0.8	0.2	0.8	0	0	0	0	0	0	0	0
comparison	P value	1-β		0.4	0.9	0	0.1	0.1	0.1	0.6	0.6	0	0.1	0	0
Twitch2b vehicle	0.14	0.53		0	0	0	0.7	0	0	0	0	0	0	0	0
Lyn-Twitch2b vehicle	0.09	0.65		0.1	0.3	0	0.2	0	0	0	0	0	0	0	0.1
Twitch2b-Kras vehicle	0.25	0.4		0	0	0	0.1	0	0	0	0	0	0	0	0.1
Twitch2b ephrin-A5	0.0009	0.79		0	0.1	0	1.2	0	0.1	0	0.1	0.3	0.3	0	0
Lyn-Twitch2b ephrin-A5	0.0005	0.95		0	0	0	0.5	0	0	0	0	0	0	0.1	0.3
Twitch2b-Kras ephrin-A5	0.26	0.65		0	0	0	1.6	0	0	0.1	0	0.2	0.2	0	0
				0.2	0.1	0.1	0	0	0	0	0	0.2	0	0	0
				0.5	0.2	0	0.1	0	0	0.1	0	0.1	0.2	0	0
				0.1	0.4	0	0	0	0	0.6	0	0	0	0	0
				0.4	1.2	0	0.2	0	0	0	0.1	0	0	0	0
				0	0	0	0.2	0	0			0	0	0	0
				0	0.4	0.2	0.4	0	0			0	0	0	0
				0.2	2.1	0	0.9	0	0			0	0	0	0
				1.6	1.4	0	0.9	0	0.2			0	0	0	0
				0	0			0	0.2					0	0
				0	0.1			0	0
				0	0.2			0	0
				0	0.1			0	0
				0	2.7			0	0
				0.1	2.8

## Sheet: Fig2b
Number of replicates				H147 Slit1	H147 PBS	Lyn-H147 Slit1	Lyn-H147 PBS	H147-Kras Slit1	H147-Kras PBS
H147 PBS, n=42 axons from 13 coverslips and 7 independent experiments. H147 Slit1, n=42 axons from 9 coverslips and 7 independent experiments. Lyn-H147 PBS, n=22 axons from 8 coverslips and 6 independent experiments. Lyn-H147 Slit1, n=35 axons from 12 coverslips and 6 independent experiments. H147-Kras PBS, n=40 axons from 12 coverslips and 6 independent experiments. H147-Kras Slit1, n=34 axons f…				-0.131	0.012	0.083	-0.003	-0.19	0.015
				-0.125	0.019	0.12	0.009	-0.081	0.055
				-0.101	-0.011	0.058	0.033	0.074	0.012
				-0.13	0.105	0.039	0	-0.001	0.065
				0.001	0.077	0.024	-0.018	0.024	0.03
				0.013	0.007	0.113	0.004	0.011	0.031
				0.003	-0.002	0.044	0	-0.036	0.005
P value & statistical power (1-β)				0.033	0.111	-0.018	0.004	0.034	0.016
comparison	P value	1-β		0.018	0.036	0.024	0.028	0.001	0.025
H147, PBS vs Slit1	0.026	0.9		0.035	0.011	0.062	0	-0.007	-0.03
Lyn-H147, PBS vs Slit1	0.25	0.3		-0.021	0.025	0.022	0.026	0.038	0.031
H147-Kras, PBS vs Slit1	0.0003	0.91		0.018	0.05	-0.016	0.007	0.047	0
				-0.022	0.008	-0.031	-0.018	0.085	0.004
				-0.02	0.045	0.014	-0.012	0.001	0.016
				0.017	0.045	0.029	0.007	0.018	0
				0.004	-0.006	0.013	0.007	0.016	0.098
				-0.001	0.008	-0.003	0.015	0.03	0.042
				-0.024	-0.007	-0.036	0.011	0.004	-0.01
				-0.126	0.025	-0.06	0.039	0.006	-0.021
				-0.142	0.024	0	0.026	0.024	0.004
				-0.004	-0.006	0.01	0.005	-0.014	0.026
				0.023	0.018	-0.023	0.005	-0.043	0.021
				0	0.022	-0.028		-0.022	-0.009
				0.022	-0.003	-0.041		-0.012	0.02
				0.015	-0.016	0.02		-0.051	0.028
				0.014	-0.023	-0.035		-0.009	0.006
				0.006	-0.028	-0.029		-0.021	0.044
				0.002	-0.017	0.023		0.003	0.007
				0.014	0.021	0.037		0	0.032
				-0.004	0.013	0.016		-0.004	0.025
				0.023	0.03	0.004		-0.015	0.047
				0.023	0.01	0.016		0.001	0.008
				0.026	-0.01	0.041		-0.013	0.002
				0.016	0.036	0.046		-0.048	0.028
				0.042	0.005	0.043			0.035
				0.024	0.024				0.023
				-0.008	0.07				0.023
				0.051	0.042				0.103
				0.014	0.048				0.086
				0.013	0.063				0.086
				0.04	0.034
				0.041	0.034

## Sheet: Fig3a
Number of replicates				PBS	Slit1	SponGee Slit1	SponGee-Kras Slit1	Lyn SponGee slit1
PBS, n=33 axons from 15 coverslips and 4 independent experiments. Slit1, n=18 axons from 9 coverslips and 3 independent experiments. SponGee, n=29 axons from 15 coverslips and 7 independent experiments. Lyn-SponGee, n=11 axons from 8 coverslips and 3 independent experiments. SponGee-Kras, n= 19 axons from 10 coverslips and 4 independent experiments.				0.009	0.00168519	-0.03	0.006	0.022
				-0.01	0.0703763	0.021	0.006	0.027
				0.009	0.00346917	0.035	0.017	0.02
				-0.01	0.0195814	0.037	-0.026	0.017
				0.007	0.00375175	0.022	0.015	0.023
				0.016	0.0262222	0.022	0.007	0.028
P value & statistical power (1-β)				0.011	0.0355307	0.008	0.013	0.004
comparison	P value	1-β		0.018	0.0143893	-0.041	-0.008	0.02
PBS vs Slit1	0.017	0.84		0.017	0.0222386	0.001	0.017	0.002
Slit1 vs SponGee/Slit1	0.048	0.58		0.01	0.015563	0.007	0.01	0.007
Slit1 vs Lyn-SponGee/Slit1	0.93	0.12		0.011	0.0393485	0.007	0.011	0.013
Slit1 vs SponGee-Kras/Slit1	0.0165	0.8		0.006	0.0105705	0.04	0.013
				0.008	0.0153835	0.013	0.037
				0.005	0.0222631	0.029	0.007
				0.005	0.0240918	0.004	-0.052
				0.003	0.00763235	-0.005	-0.035
				0	0.00791834	0.009	-0.034
				0.018	0.0111004	0.003	0.02
				0.005		0.011	0.007
				0.017		0.008
				0.017		0.001
				0.006		0.01
				0.012		0.002
				0.017		0
				0.008		0.021
				0.011		-0.003
				-0.006		-0.003
				0.027		0.033
				0.013		0.014
				0.002
				0.011
				0.005
				0.002

## Sheet: Fig3b
Number of replicates				Twitch2b before Slit1	Twitch2b after Slit1	Lyn-Twitch2b before Slit1	Lyn-Twitch2b after Slit1	Twitch2b-Kras before Slit1	Twitch2b-Kras after Slit1	Twitch2b before PBS	Twitch2b after PBS	Lyn-Twitch2b before PBS	Lyn-Twitch2b after PBS	Twitch2b-Kras before PBS	Twitch2b-Kras after PBS
Twitch2b PBS, n=20 axons from 9 coverslips and 3 independent experiments. Twitch2b slit1, n=25 axons from 11 coverslips and 3 independent experiments. Lyn-Twitch2b PBS, n=20 axons from 6 coverslips and 3 independent experiments. Lyn-Twitch2b slit1, n=29 axons from 9 coverslips and 3 independent experiments. Twitch2b-Kras PBS, n=25 axons from 8 coverslips and 3 independent experiments. Twitch2b-Kr…				0	0	0	0	0	0	0	0	0.1	0	0	0
				1.7	2.1	0	0	0.2	0.3	0.7	0.2	0	0	0.1	0
				1.3	0.9	0	0.1	0.1	0.1	0	0	0	0.1	0	0
				0	0.1	0	0	0	0	0	0.1	0.1	0	0	0.2
				0	0	0.1	0	0	0	0.3	0	0	0.2	0	0
				0	0	0	0	0	0	0	0	0	0.1	0	0
				0	0	0	0	0	0	0.6	0	0	0	0	0
				0	0	0	0	0	0	0	0	0	0	0	0
P value & statistical power (1-β)				0	0	0	0.2	0	0	0	0	0	0	0	0
comparison	P value	1-β		0	0	0	0	0.2	0.1	0.6	0.6	0	0.1	0	0
Twitch2b vehicle	0.13	0.52		0	0	0	0.1	0	1	0	0	0	0	0	0
Lyn-Twitch2b vehicle	0.09	0.51		0	0	0	0	0.1	1	0	0	0	0	0	0.1
Twitch2b-Kras vehicle	0.25	0.4		0	0.2	0.1	0	0.3	1.2	0	0	0	0	0	0.1
Twitch2b Slit1	0.023	0.5		0	0	0	0	0.1	0.4	0	0.1	0.3	0.6	0	0
Lyn-Twitch2b Slit1	0.069	0.54		0	0	0	0	0	0.5	0	0			0.1	0.3
Twitch2b-Kras Slit1	0.0002	0.95		0	0	0	0	0.3	2.4	0.1	0	0.2	0.2	0	0
				0	0.2	0	0	0	1.5	0	0	0.2	0.6	0	0
				0	0.3	0.1	0	0	1.4	0.1	0	0.1	0.2	0	0
				0.1	0.3	0	0.1	0	1.6	0.6	0	0	0	0	0
				0	0.1	0	0	0.1	0.1	0	0.1	0	0	0	0
				0.1	0.2	0	0.1	0	0.1					0	0
				0	0.2	0	0	0	0.3					0	0
				0	0	0	0.1	0.1	0					0	0
				0.4	0.6	0	0	0.1	1.3					0	0
				0.3	2	0	0	0.2	3					0	0
						0	0.6	0	0.1
						0	0.5
						0	0
						0	0.1

## Sheet: Fig4a
Number of replicates				ephrin-A5	PBS	Lyn-cAMP Sponge ephrin-A5	Lyn-Spicee ephrin-A5
PBS, n=33 axons from 15 coverslips and 4 independent experiments. ephrin-A5, n=21 axons from 14 coverslips and 8 independent experiments. Lyn-cAMP Sponge, n=31 axons from 5 coverslips and 3 independent experiments. Lyn-SpiCee, n=18 axons from 4 coverslips and 3 independent experiments.				0.00787317	0.009	0.018	0.014
				0.01	-0.01	0.004	0.011
				0.028	0.009	0.011	0.015
				0.037	-0.01	0.002	0.01
				0.006	0.007	0.006	0.017
P value & statistical power (1-β)				0.006	0.016	0.005	0.018
comparison	P value	1-β		0.023	0.011	0	0.02
Ctrl/PBS vs Ctrl/ephrin-A5	0.0047	0.9		0.004	0.018	0.012	0.047
Ctrl/ephrin-A5 vs Lyn-cAMP Sponge/ephrin-A5	0.033	0.94		0.019	0.017	0.004	0.019
Ctrl/ephrin-A5 vs Lyn-SpiCee/ephrin-A5	0.77	0.05		0.019	0.01	0.015	0.01
				0.0208058	0.011	0.009	0.015
				0.0157881	0.006	0.006	0.01
				0.0184525	0.008	0.008	0.009
				0.0317609	0.005	0.003	0.017
				0.00871957	0.005	0.015	0.018
				0.0110963	0.003	0.027	0.028
				0.00403018	0	0.008	0.021
				0.0220837	0.018	0.003	0.018
				0.0131209	0.005	0.015
				0.0399406	0.017	0.027
				0.0243286	0.017	0.039
					0.006	0.032
					0.012	0.024
					0.017	0.012
					0.008	0.019
					0.011	0.026
					-0.006	0.01
					0.027	0.02
					0.013	-0.024
					0.022	-0.023
					0.011	-0.002
					0.005
					0.002

## Sheet: Fig4b
Number of replicates				Lyn-Twitch2b before ephrin-A5	Lyn-Twitch after ephrin-A5	Lyn-Twitch2b + Lyn-cAMP Sponge before ephrin-A5	Lyn-Twitch2b+ Lyn-cAMP Sponge after ephrin-A5	Lyn-Twitch2b+ Lyn-SponGee before ephrin-A5	Lyn-Twitch2b+ Lyn-SponGee after ephrin-A5
Lyn-Twitch2b, n=24 axons from 7 coverslips and 5 independent experiments. Lyn-Twitch2b+Lyn-cAMP Sponge, n=30 axons from 8 coverslips and 4 independent experiments. Lyn-Twitch2b+Lyn-SponGee, n=33 axons from 10 coverslips and 3 independent experiments.				0	0	0	0.1	0	0
				0	0.1	0.1	0.1	0	0.3
				0	0	0	0	0	1.4
				0	0	0	0	0	1.4
				0	0.1	0	0	0	0
P value & statistical power (1-β)				0.1	0.4	0	0	0	0
comparison	P value	1-β		0	0	0	0	0.2	0.4
Ctrl/ephrin-A5 vs Lyn-cAMP Sponge/ephrin-A5	0.0004	0.71		0	0	0.7	0.7	0	0
Ctrl/ephrin-A5 vs Lyn-SponGee/ephrin-A5	0.85	0.15		0.2	0.8	0.7	0.6	0.1	0.6
				0	0.1	0	0.4	0	0.4
				0	0.7	0	0.4	0	0.2
				0	0.2	0	0.3	0	0.1
				0	0.1	0	0.3	0.2	0
				0	1.2	0	0	0	0
				0	0.5	0	0.1	0	0
				0	1.6	0	0	0.1	0.1
				0.1	0	0	0	0	0
				0	0.1	0	0	0.1	0.3
				0	0	0	0.2	0	0.4
				0	0.2	0.4	0	0.1	0.7
				0	0.2	0	0	0.1	0.3
				0.2	0.4	0	0	0	0
				0	0.9	0	0	0.2	0.2
				0	0.9	0	0.1	0	0.5
						0	0.1	0	0
						0	0.1	0	0.6
						0	0.1	0	0
						0	0	0	0
						0.1	0.2	0	0.4
						0	0.1	0	0.6
								0	0
								0	0.4
								0	0

## Sheet: Fig4c
Number of replicates				Lyn-H147 ephrin-A5	Lyn-H147 PBS	Lyn-H147 + Lyn-SpiCee ephrin-A5	Lyn-H147 + Lyn-SponGee ephrin-A5
PBS, n=22 axons from 8 coverslips and 6 independent experiments. ephrin-A5, n=36 axons from 10 coverslips and 5 independent experiments. Lyn-SponGee ephrin-A5, n=44 axons from 5 coverslips and 3 independent experiments. Lyn-SpiCee ephrin-A5, n=47 axons from 7 coverslips and 3 independent experiments.				0	-0.003	0.012	-0.059
				-0.014	0.009	-0.035	-0.082
				0.016	0.033	-0.023	-0.073
				0.004	0	-0.026	0.001
				0.004	-0.018	-0.034	-0.009
P value & statistical power (1-β)				0	0.004	-0.022	0.006
comparison	P value	1-β		-0.005	0	-0.04	0
Ctrl/PBS vs Ctrl/ephrin-A5	0.024	0.97		-0.031	0.004	-0.042	0.028
Ctrl/ephrin-A5 vs Lyn-SponGee/ephrin-A5	>0.99	0.06		-0.01	0.028	-0.062	0.008
Ctrl/ephrin-A5 vs Lyn-SpiCee/ephrin-A5	0.27	0.7		-0.008	0	-0.059	-0.012
				0.006	0.026	-0.035	0.016
				0.001	0.007	-0.034	-0.006
				-0.011	-0.018	-0.02	0.018
				-0.004	-0.012	-0.031	-0.01
				-0.026	0.007	-0.032	0.002
				-0.007	0.007	-0.024	0.078
				-0.024	0.015	-0.02	0.019
				-0.025	0.011	0.002	0.015
				-0.019	0.039	-0.01	-0.023
				-0.009	0.026	-0.007	0.015
				-0.023	0.005	-0.021	0.046
				-0.009	0.005	0.033	0.025
				0		0.011	0.006
				-0.001		-0.008	-0.028
				0.003		-0.014	-0.032
				0		0.004	-0.037
				0.002		-0.011	-0.013
				0.008		-0.023	0.001
				-0.01		0.006	-0.042
				0.012		-0.015	0.008
				0.004		-0.023	0.009
				-0.033		0	0.015
				0.005		-0.019	-0.019
				-0.036		-0.016	-0.026
				-0.049		-0.008	-0.01
				0.005		-0.017	-0.016
						-0.017	-0.003
						-0.011	-0.012
						-0.017	-0.008
						-0.027	-0.027
						0.006	-0.008
						-0.023	-0.002
						-0.011	-0.044
						0.012	-0.048
						0.005
						-0.05
						0.005

## Sheet: Fig5a
Number of replicates				PBS	Slit1	SpiCee-Kras Slit1	cAMP Sponge-Kras Slit1
PBS, n=33 axons from 15 coverslips and 4 independent experiments. Slit1, n=18 axons from 9 coverslips and 3 independent experiments. cAMP Sponge-Kras, n=47 axons from 13 coverslips and 4 independent experiments. SpiCee-Kras, n=47 axons from 11 coverslips and 3 independent experiments.				0.009	0.00168519	-0.003	0.014
				-0.01	0.0703763	-0.001	0.02
				0.009	0.00346917	0.011	0.03
				-0.01	0.0195814	0.012	0.026
				0.007	0.00375175	0.008	0.016
P value & statistical power (1-β)				0.016	0.0262222	0.006	0.012
comparison	P value	1-β		0.011	0.0355307	0.001	0.027
Ctrl/PBS vs Ctrl/Slit1	0.017	0.84		0.018	0.0143893	-0.016	0.011
Ctrl/Slit1 vs cAMP Sponge-Kras/Slit1	0.19	0.31		0.017	0.0222386	-0.023	0.015
Ctrl/Slit1 vs SpiCee-Kras/Slit1	0.027	0.64		0.01	0.015563	0.012	0.017
				0.011	0.0393485	0	0.021
				0.006	0.0105705	-0.01	0.004
				0.008	0.0153835	0.023	0.001
				0.005	0.0222631	0.017	0.01
				0.005	0.0240918	0.042	0.041
				0.003	0.00763235	0.032	0.016
				0	0.00791834	0.017	0.003
				0.018	0.0111004	0.016	0.011
				0.005		0.028	0.009
				0.017		0.042	0.009
				0.017		0.026	0.01
				0.006		0.025	0.015
				0.012		0.019	0.011
				0.017		0.039	0.007
				0.008		-0.001	0.015
				0.011		0.001	0.003
				-0.006		-0.011	0.008
				0.027		0.025	0.003
				0.013		-0.005	0.007
				0.002		0.009	0.028
				0.011		0.015	0.001
				0.005		-0.007	0.006
				0.002		0.002	0.015
						0.014	0.007
						0.011	0.008
						0.019	0.016
						0.006	0.014
						0.002	0.006
						-0.022	0
						0.013	0.009
						0.01	0.059
						0.006	0.004
						0.018	0.063
						0	-0.006
						-0.003	0.002
						0.001	0.031
						0.035	0.014

## Sheet: Fig5b
Number of replicates				Twitch2b-Kras before Slit1	Twitch2b-Kras after Slit1	Twitch2b-Kras + SponGee-Kras before Slit1	Twitch2b-Kras + SponGee-Kras after Slit1	Twitch2b-Kras + cAMP Sponge-Kras before Slit1	Twitch2b-Kras + cAMP Sponge-Kras after Slit1
Twitch2b-Kras, n=26 axons from 15 coverslips and 6 independent experiments. Twitch2b-Kras+cAMP Sponge-Kras, n=36 axons from 10 coverslips and 4 independent experiments. Twitch2b-Kras+SponGee-Kras, n=36 axons from 14 coverslips and 4 independent experiments.				0	0	0.1	0.3	0	0.1
				0.2	0.3	0	0.2	0	0
				0.1	0.1	0	0	0	0.3
				0	0	0	0
				0	0	0	0	0.6	0.8
P value & statistical power (1-β)				0	0	0	0	0.2	0.6
comparison	P value	1-β		0	0	0	0	0	0
Ctrl/Slit1 vs cAMP Sponge-Kras/Slit1	0.0054	0.89		0	0	0	0	0	0.1
Ctrl/Slit1 vs SponGee-Kras/Slit1	0.012	0.87		0	0	0	0	0	0.2
				0.2	0.1	0	0.2	0	0
				0	1	0	0	0	0.1
				0.1	1	0.1	0.1	0.6	0.2
				0.3	1.2	0	0.1	0	0
				0.1	0.4	0	0	0.5	0.8
				0	0.5	0	0	0.3	0.8
				0.3	2.4	0	0	0	0
				0	1.5	0	0	0	0.4
				0	1.4	0	0	0	0
				0	1.6	0	0	0	0
				0.1	0.1	0	0.2	0.2	0
				0	0.1	0.2	0.1	0	0
				0	0.3	0.1	0.7	0	0
				0.1	0	0	0.1	0.1	0.2
				0.1	1.3	0	0.1	0	0
				0.2	3	0	0	0	0
				0	0.1	0	0	0	0
						0.2	0	0	0
						0	0.1	0	0
						0	0	0.1	0
						0	0	0	0
						0	0	0	0
						0	0.4	0	0
						0	0	0	0
						0.2	0	0	0.1
						0.9	1.5	0	0
						0.3	1.1	0	0.2
								0	0.1

[truncated: 20 more sheets: Fig5c, Fig6a, Fig6b, Fig6c, Fig6d, Fig6e, Fig7, Fig8a, Fig8b, Fig9a, Fig9b, FigS1, FigS2a, FigS2b, FigS2c, FigS2d, FigS3a, FigS3b, FigS4, FigS5]
